# Supplementary material for: Comparison of Diploid and Triploid Atlantic Salmon (Salmo salar) Physiological Embryonic Development
Source: Animals (Basel). 2023 Oct 28;13(21):3352. doi: 10.3390/ani13213352 (PMC10647732; doi:10.3390/ani13213352)
Supplement: Supplementary file 1 [file animals-13-03352-s001.zip]

Archive with 1 entries (1 files):
- animals-2648674-supplementary.pdf
